# Supplementary material for: Characterization of Endogenous Levels of Brassinosteroids and Related Genes in Grapevines
Source: Int J Mol Sci. 2022 Feb 5;23(3):1827. doi: 10.3390/ijms23031827 (PMC8836857; doi:10.3390/ijms23031827)
Supplement: Supplementary file 1 [file ijms-23-01827-s001.zip]

Archive with 2 entries (2 files):
- suplementary.pdf
- __MACOSX/._suplementary.pdf
